# Supplementary material for: Late Blight Resistance Evaluation and Genome-Wide Assessment of Genetic Diversity in Wild and Cultivated Potato Species
Source: Front Plant Sci. 2021 Sep 30;12:710468. doi: 10.3389/fpls.2021.710468 (PMC8514749; doi:10.3389/fpls.2021.710468)
Supplement: Supplementary file 1 [file Data_Sheet_1.ZIP]

Archive with 3 entries (2 files):
- Supplementary materials/Supplementary file.zip
- Supplementary materials/Table S1-S5.xlsx
- Supplementary materials/
