# Supplementary material for: Late Blight Resistance Evaluation and Genome-Wide Assessment of Genetic Diversity in Wild and Cultivated Potato Species
Source: Front Plant Sci. 2021 Sep 30;12:710468. doi: 10.3389/fpls.2021.710468 (PMC8514749; doi:10.3389/fpls.2021.710468)
Supplement: Supplementary file 1 [file Data_Sheet_1.ZIP › Supplementary materials/Table S1-S5.xlsx]

## Sheet: Table S1
Summary of the 189 potato genotypes and the results from resistance screening by challenge inoculation with four P. infestans isolates
Code	Genotype	Speciesb	Sourcec	Phenotype scalea
				CN152	80029	90128	T30-4
1	BCP1-3*	S. brachycarpum	CGN	HR	HR	HR	HR
2	BLB4-1	S. bulbocastanum	CGN	HS	S	S	S
3	BLB4-3*	S. bulbocastanum	CGN	HS	HS	R	S
4	BLB4-5	S. bulbocastanum	CGN	MS	MS	R	S
5	BLB4-29*	S. bulbocastanum	CGN	HR	HR	HR	HR
6	BLB4-35*	S. bulbocastanum	CGN	HR	HR	HR	HR
7	BLB4-38*	S. bulbocastanum	CGN	HR	HR	HR	HR
8	CPH1-2*	S. cardiophyllum	CGN	HS	HS	R	S
9	CPH1-6*	S. cardiophyllum	CGN	R	R	HR	HR
10	CPH1-14*	S. cardiophyllum	CGN	HR	HR	HR	HR
11	CPH1-17*	S. cardiophyllum	CGN	R	R	HR	R
12	CPH1-21*	S. cardiophyllum	CGN	R	R	HR	R
13	GRR2-1	S. guerreroense	CGN	S	HR	S	R
14	GRR2-4	S. guerreroense	CGN	HS	HS	HR	HR
15	HDM2-2*	S. hondelmannii	CGN	HS	HS	R	S
16	HGS1-2	S. hougasii	CGN	HS	HS	HS	S
17	IPT1-6*	S. iopetalum	CGN	S	S	S	S
18	JAM1-4*	S. jamesii	CGN	HR	HR	HR	HR
19	MCD1-1*	S. microdontum	CGN	S	HR	HR	HR
20	MCD1-2*	S. microdontum	CGN	HS	MS	S	S
21	MCD1-7*	S. microdontum	CGN	HS	R	HR	S
22	MCD1-14	S. microdontum	CGN	HS	S	R	R
23	MCD1-17	S. microdontum	CGN	HS	HS	HR	HR
24	MCD1-18	S. microdontum	CGN	HS	HS	HR	S
25	MCD1-26	S. microdontum	CGN	HS	HR	HR	HR
26	MCD2-3*	S. microdontum	CGN	HS	HS	R	S
27	MCD3-3	S. microdontum	CGN	HS	HS	HR	HR
28	MCH1-1	S. mochiquense	CGN	HS	HS	HR	S
29	OXC1-2	S. oxycarpum	CGN	HS	HR	HR	S
30	OXC1-8	S. oxycarpum	CGN	MS	HR	HR	R
31	PLT2-3	S. polytrichon	CGN	HS	MS	R	HR
32	PNT2-1	S. pinnatisectum	CGN	S	HR	R	R
33	PNT2-3	S. pinnatisectum	CGN	HS	R	HR	HR
34	SCR1-3	S. sucrense	CGN	HS	HS	HR	HR
35	SCR2-1	S. sucrense	CGN	S	HS	HR	R
36	SCR2-2	S. sucrense	CGN	HS	HS	HR	R
37	SCR2-4	S. sucrense	CGN	HS	R	HR	HS
38	SHC1-6*	S. schenckii	CGN	HS	HS	R	S
39	SPL1-2	S. sparsipilum	CGN	HS	HS	R	HS
40	SPL1-3*	S. sparsipilum	CGN	HS	HS	R	S
47	TRD2-1	S. trifidum	CGN	R	R	R	R
48	VRN2-1*	S. vernei	CGN	HS	HS	S	S
49	VRN2-5*	S. vernei	CGN	HS	HS	S	S
50	03094-633	S. trifidum	NRSP-6	HS	HS	S	HS
51	03101-804*	S. pinnatisectum	NRSP-6	S	HS	R	R
52	03101-811*	S. pinnatisectum	NRSP-6	S	HS	S	S
53	03101-817*	S. pinnatisectum	NRSP-6	HS	R	S	HR
54	03101-822	S. pinnatisectum	NRSP-6	HS	MS	S	R
92	03125-865	S. pinnatisectum	NRSP-6	S	HS	R	S
93	03125-866	S. pinnatisectum	NRSP-6	HS	S	HS	S
81	03113-216	S. stoloniferum	NRSP-6	HS	HS	S	HS
82	03113-285	S. stoloniferum	NRSP-6	HS	HS	HS	HS
83	03113-287	S. stoloniferum	NRSP-6	S	HS	R	S
84	03113-289	S. stoloniferum	NRSP-6	S	HS	S	R
85	03113-290	S. stoloniferum	NRSP-6	S	R	R	HR
86	03113-292*	S. stoloniferum	NRSP-6	HS	HS	R	S
87	03113-293	S. stoloniferum	NRSP-6	S	HS	R	S
88	03113-295	S. stoloniferum	NRSP-6	S	R	R	S
89	03113-297*	S. stoloniferum	NRSP-6	S	S	HR	R
90	03113-298	S. stoloniferum	NRSP-6	HS	R	R	R
91	03120-538	S. demissum	NRSP-6	S	R	R	R
41	STN1-7	S. tuberosum Andigenum group (S. stenotomum)	CGN	S	R	S	R
42	STN2-3	S. tuberosum Andigenum group (S. stenotomum)	CGN	HS	HS	R	S
43	STN2-4*	S. tuberosum Andigenum group (S. stenotomum)	CGN	HS	HS	S	S
44	STN2-8	S. tuberosum Andigenum group (S. stenotomum)	CGN	HS	HS	HR	HR
45	STN2-10*	S. tuberosum Andigenum group (S. stenotomum)	CGN	HS	HS	S	HS
46	STN3-4*	S. tuberosum Andigenum group (S. stenotomum)	CGN	HS	HS	R	MS
55	03111-217	S. tuberosum Andigenum group (S. andigenum)	NRSP-6	HS	HS	S	R
56	03111-231	S. tuberosum Andigenum group (S. andigenum)	NRSP-6	HS	HS	S	S
57	03111-236	S. tuberosum Andigenum group (S. andigenum)	NRSP-6	S	HS	S	S
58	03111-237	S. tuberosum Andigenum group (S. andigenum)	NRSP-6	HS	HS	S	S
59	03111-240	S. tuberosum Andigenum group (S. andigenum)	NRSP-6	HS	HS	S	HS
60	03111-241	S. tuberosum Andigenum group (S. andigenum)	NRSP-6	S	HS	R	R
61	03111-242	S. tuberosum Andigenum group (S. andigenum)	NRSP-6	HS	HS	S	R
62	03111-243	S. tuberosum Andigenum group (S. andigenum)	NRSP-6	HS	S	R	HS
63	03111-244	S. tuberosum Andigenum group (S. andigenum)	NRSP-6	S	HS	S	S
64	03111-245*	S. tuberosum Andigenum group (S. andigenum)	NRSP-6	S	HS	S	S
65	03111-248	S. tuberosum Andigenum group (S. andigenum)	NRSP-6	HS	S	S	R
66	03111-249	S. tuberosum Andigenum group (S. andigenum)	NRSP-6	S	S	R	S
67	03111-250*	S. tuberosum Andigenum group (S. andigenum)	NRSP-6	S	HS	S	S
68	03111-290	S. tuberosum Andigenum group (S. andigenum)	NRSP-6	S	HS	S	S
69	03112-209	S. tuberosum Andigenum group (S. andigenum)	NRSP-6	MS	HS	S	S
70	03112-210	S. tuberosum Andigenum group (S. andigenum)	NRSP-6	HS	HS	S	R
71	03112-213	S. tuberosum Andigenum group (S. andigenum)	NRSP-6	S	HS	S	S
72	03112-214	S. tuberosum Andigenum group (S. andigenum)	NRSP-6	HS	HS	S	S
73	03112-215	S. tuberosum Andigenum group (S. andigenum)	NRSP-6	HS	HS	R	R
74	03112-220	S. tuberosum Andigenum group (S. andigenum)	NRSP-6	MS	HS	S	S
75	03112-221	S. tuberosum Andigenum group (S. andigenum)	NRSP-6	MS	S	R	R
76	03112-225	S. tuberosum Andigenum group (S. andigenum)	NRSP-6	MS	S	R	S
77	03112-227	S. tuberosum Andigenum group (S. andigenum)	NRSP-6	S	HS	R	S
78	03112-231	S. tuberosum Andigenum group (S. andigenum)	NRSP-6	S	HS	S	S
79	03112-233*	S. tuberosum Andigenum group (S. andigenum)	NRSP-6	HS	S	HR	HR
80	03112-234	S. tuberosum Andigenum group (S. andigenum)	NRSP-6	MS	HS	S	S
94	CHS401*	progeny of S. tuberosum and wild species	Canada	HS	HS	R	HS
95	CHS402*	progeny of S. tuberosum and wild species	Canada	HS	HS	S	R
96	CHS410	progeny of S. tuberosum and wild species	Canada	HS	HS	S	S
97	CHS412	progeny of S. tuberosum and wild species	Canada	HS	HS	MS	HR
98	CHS414	progeny of S. tuberosum and wild species	Canada	HS	HS	S	R
99	CHS415	progeny of S. tuberosum and wild species	Canada	HS	HS	R	HS
100	CHS423*	progeny of S. tuberosum and wild species	Canada	HS	HS	HS	R
101	CHS425*	progeny of S. tuberosum and wild species	Canada	HS	HS	S	S
102	CHS426*	progeny of S. tuberosum and wild species	Canada	HS	HS	S	R
103	Agria	S. tuberosum Chilotanum group	the Netherlands	HS	HS	S	S
104	Burbank	S. tuberosum Chilotanum group	the United States	HS	R	S	S
105	Desiree*	S. tuberosum Chilotanum group	the Netherlands	HS	HS	S	S
106	Epoka	S. tuberosum Chilotanum group	Poland	HS	S	HS	HR
107	Favorite*	S. tuberosum Chilotanum group	Canada	HS	HS	R	S
108	Kondor	S. tuberosum Chilotanum group	the Netherlands	HS	HS	HS	S
109	Kuannae	S. tuberosum Chilotanum group	Czech Republic	HS	HR	S	HR
110	TACNA	S. tuberosum Chilotanum group	CIP	HS	HS	S	HS
111	Alan 1	S. tuberosum Chilotanum group	Gansu,China	HS	HS	S	HS
112	Bishu 5	S. tuberosum Chilotanum group	Guizhou, China	HS	S	S	HR
113	Bishu 6	S. tuberosum Chilotanum group	Guizhou, China	HS	HS	R	HR
114	Bishu 7	S. tuberosum Chilotanum group	Guizhou, China	HS	HR	S	R
115	Dingshu 3	S. tuberosum Chilotanum group	Gansu, China	S	HS	R	R
116	Dingshu 4*	S. tuberosum Chilotanum group	Gansu, China	HS	HR	HR	HR
117	Dongnong 308	S. tuberosum Chilotanum group	Heilongjiang, China	HS	R	R	HR
118	Dongnong 310	S. tuberosum Chilotanum group	Heilongjiang, China	S	R	R	R
119	Dongnong 311*	S. tuberosum Chilotanum group	Heilongjiang, China	HS	HR	HR	HR
120	Dongnong 312	S. tuberosum Chilotanum group	Heilongjiang, China	HS	HS	R	R
121	Emalingshu 10	S. tuberosum Chilotanum group	Hubei, China	HS	R	HR	R
122	Emalingshu 11	S. tuberosum Chilotanum group	Hubei, China	S	S	R	HR
123	Emalingshu 12*	S. tuberosum Chilotanum group	Hubei, China	HS	HR	HR	HR
124	Emalingshu 14	S. tuberosum Chilotanum group	Hubei, China	HS	HS	S	S
125	Emalingshu 15	S. tuberosum Chilotanum group	Hubei, China	HS	S	S	R
126	Emalingshu 16*	S. tuberosum Chilotanum group	Hubei, China	HS	HS	R	HS
127	Fuke 76	S. tuberosum Chilotanum group	Fujian, China	HS	HS	S	HS
128	Fujin	S. tuberosum Chilotanum group	Liaoning, China	HS	HR	HS	HR
129	Funong 1	S. tuberosum Chilotanum group	Jilin, China	HS	HS	R	S
130	Gannongshu 6	S. tuberosum Chilotanum group	Gansu, China	HS	HS	R	S
131	Jizhangshu 12	S. tuberosum Chilotanum group	Hebei, China	HS	HS	R	R
132	Jizhangshu 14	S. tuberosum Chilotanum group	Hebei, China	HS	HS	R	R
133	Jizhangshu 15	S. tuberosum Chilotanum group	Hebei, China	S	S	R	R
134	Jizhangshu 16	S. tuberosum Chilotanum group	Hebei, China	HS	HS	R	S
135	Jinguan	S. tuberosum Chilotanum group	Heilongjiang, China	HS	S	HR	R
136	Kexin 13	S. tuberosum Chilotanum group	Heilongjiang, China	HS	HR	S	S
137	Kexin 24	S. tuberosum Chilotanum group	Heilongjiang, China	S	S	S	S
138	Kexin 25	S. tuberosum Chilotanum group	Heilongjiang, China	HS	S	HR	R
139	Kexin 26	S. tuberosum Chilotanum group	Heilongjiang, China	HS	S	HR	R
140	Kexin 27	S. tuberosum Chilotanum group	Heilongjiang, China	S	S	S	S
141	Longshu 7	S. tuberosum Chilotanum group	Gansu, China	S	S	R	R
142	Longshu 10*	S. tuberosum Chilotanum group	Gansu, China	HS	HS	HS	HS
143	Longshu 11	S. tuberosum Chilotanum group	Gansu, China	HS	HS	HS	HS
144	Longshu 12*	S. tuberosum Chilotanum group	Gansu, China	S	S	R	R
145	Longshu 14	S. tuberosum Chilotanum group	Gansu, China	HS	HS	S	HR
146	Minfenghong	S. tuberosum Chilotanum group	Inner Mongolia, China	HS	R	R	R
147	Minshu 1*	S. tuberosum Chilotanum group	Fujian, China	HS	HS	R	S
148	Minshu 2	S. tuberosum Chilotanum group	Fujian, China	HS	S	S	HR
149	Minshu 3	S. tuberosum Chilotanum group	Fujian, China	HS	R	R	R
150	Ningshu 10	S. tuberosum Chilotanum group	Ningxia, China	HS	HR	S	HR
151	Nongtian 1	S. tuberosum Chilotanum group	Gansu, China	HS	S	S	HR
152	Shangmalingshu 1	S. tuberosum Chilotanum group	Henan, China	HS	R	R	R
153	Shangmalingshu 2	S. tuberosum Chilotanum group	Henan, China	HS	HR	S	HR
154	Shishu 1	S. tuberosum Chilotanum group	Hebei, China	HS	HS	R	R
155	Tianshu 11*	S. tuberosum Chilotanum group	Gansu, China	HS	R	R	HR
156	Tongshu 28	S. tuberosum Chilotanum group	Shanxi, China	HS	S	R	R
157	Tuodu 175	S. tuberosum Chilotanum group	Qinghai, China	HS	R	S	HR
158	Weiyu 3	S. tuberosum Chilotanum group	Guizhou, China	HS	HR	S	HR
159	Xisen 3	S. tuberosum Chilotanum group	Shandong, China	HS	HS	R	S
160	Xinkeshu 1	S. tuberosum Chilotanum group	Heilongjiang, China	S	HS	R	R
161	Yanshu 3*	S. tuberosum Chilotanum group	Jilin, China	S	R	HR	R
162	Yanshu 4	S. tuberosum Chilotanum group	Jilin, China	S	HR	S	S
163	Yanshu 5*	S. tuberosum Chilotanum group	Jilin, China	S	HR	HR	HR
164	Yanshu 8	S. tuberosum Chilotanum group	Jilin, China	HS	HS	S	R
165	Yanshu 9	S. tuberosum Chilotanum group	Jilin, China	HS	HR	S	HR
166	Yanshu 10	S. tuberosum Chilotanum group	Jilin, China	S	R	R	R
167	Zhengshangshu 10*	S. tuberosum Chilotanum group	Henan, China	HS	HS	S	HS
168	Zhongshu 1*	S. tuberosum Chilotanum group	Beijing, China	HS	S	HR	S
169	Zhongshu 2*	S. tuberosum Chilotanum group	Beijing, China	HS	HS	HS	HS
170	Zhongshu 3*	S. tuberosum Chilotanum group	Beijing, China	HS	MS	S	HS
171	Zhongshu 4*	S. tuberosum Chilotanum group	Beijing, China	HS	HR	HR	S
172	Zhongshu 5*	S. tuberosum Chilotanum group	Beijing, China	HS	S	S	S
173	Zhongshu 7*	S. tuberosum Chilotanum group	Beijing, China	HS	HS	HS	HS
174	Zhongshu 9*	S. tuberosum Chilotanum group	Beijing, China	HS	S	HR	HR
175	Zhongshu 10*	S. tuberosum Chilotanum group	Beijing, China	HS	HS	S	S
176	Zhongshu 11*	S. tuberosum Chilotanum group	Beijing, China	S	HR	HR	S
177	Zhongshu 12*	S. tuberosum Chilotanum group	Beijing, China	HS	HS	S	HS
178	Zhongshu 13*	S. tuberosum Chilotanum group	Beijing, China	HS	HS	HR	MS
179	Zhongshu 14*	S. tuberosum Chilotanum group	Beijing, China	HS	S	HS	HS
180	Zhongshu 15*	S. tuberosum Chilotanum group	Beijing, China	HS	HR	HR	HS
181	Zhongshu 16*	S. tuberosum Chilotanum group	Beijing, China	HS	S	S	HS
182	Zhongshu 17*	S. tuberosum Chilotanum group	Beijing, China	HS	S	HR	HR
183	Zhongshu 18*	S. tuberosum Chilotanum group	Beijing, China	HS	HS	HS	HS
184	Zhongshu 19*	S. tuberosum Chilotanum group	Beijing, China	S	HR	HR	HR
185	Zhongshu 20*	S. tuberosum Chilotanum group	Beijing, China	HS	S	S	S
186	Zhongshu 21*	S. tuberosum Chilotanum group	Beijing, China	HS	HR	HR	HR
187	Zhongshu 22*	S. tuberosum Chilotanum group	Beijing, China	HS	HR	HR	S
188	Zhongshu 26*	S. tuberosum Chilotanum group	Beijing, China	HS	S	R	HR
189	Zhongshuhong 1*	S. tuberosum Chilotanum group	Beijing, China	HS	R	HR	HS
*Genotypes selected for SNP genotyping on the 20 K SNP array
aPhenotype scale: 1 Highly resistant (HR); 2 Resistant (R); 3 Sensitive (S); 4 Moderately sensitive (MS); 5 Highly sensitive (HS)
bWild species designation according to Spooner and Salas (2006).
cSource: CGN=Centre for Genetic Resources, the Netherlands; NRSP-6, the United States Potato Genebank

## Sheet: Table S2
Description of 30 SSR markers used in the present study and the results of PCR amplification for 189 potato genotypes
Code	Marker name	Chromosome location	Repeat motif	Primer sequences	Tm (℃)
1	STM1049	Ⅰ	(ATA) 6	CTACCAGTTTGTTGATTGTGGTG	57
				AGGGACTTTAATTTGTTGGACG
2	STM2022	Ⅱ	(CAA)3…(CAA) 3	GCGTCAGCGATTTCAGTACTA	53
				TTCAGTCAACTCCTGTTGCG
3	STM1053	Ⅲ	(TA)4(ATC)5	TCTCCCCATCTTAATGTTTC	53
				CAACACAGCATSCAGATCATC
4	STPoAc58	Ⅴ	(TA) 13	TTGATGAAAGGAATGCAGCTTGTG	57
				ACGTTAAAGAAGTGAGAGTACGAC
5	STM0019a	Ⅵ	(AT)7(GT)10(AT)4	AATAGGTGTACTGACTCTCAATG	47
			(GT)5(GC)4(GT)4	TTGAAGTAAAAGTCCTAGTATGTG
6	STM2023	Ⅶ	(TCTA) 6	TTCGGAATTACCCTCTGCC	55
				AAAAAAAGAACGCGCACG
7	STM1104	Ⅷ	(TCT)5	TGATTCTCTTGCCTACTGTAATCG	57
				CAAAGTGGTGTGAAGCTGTGA
8	STM3012	Ⅸ	(CT)4(CT)8	CAACTCAAACCAGAAGGCAAA	57
				GAGAAATGGGCACAAAAAACA
9	STM1106	Ⅹ	(ATT) 13	TCCAGCTGATTGGTTAGGTTG	55
				ATGCGAATCTACTCGTCATGG
10	STM0037	Ⅺ	(TC)5(AC)6AA	AATTTAACTTAGAAGATTAGTCTC	53
			(AC)7(AT)4	ATTTGGTTGGGTATGATA
11	S118	Ⅻ	Compound(GT/GC)(GT)8	AGAGATCGATGTAAAACACGT	53
				GTGGCATTTTGATGGATT
12	S180	Ⅷ	(TAA)n	ACTGCTGTGGTTGGCGTC	55
				ACGGCATAGATTTGGAAGCATC
13	S25	Ⅹ	(GGC)n(GGT)n	GCGAATGACAGGACAAGAGG	55
				TGCCACTGCTACCATAACCA
14	S7	Ⅱ	(CA)imp(TC)imp	GACTGGCTGACCCTGAACTC	55
				GACAAAATTACAGGAACTGCAAA
15	S151	Ⅵ	(AAG)n	GCTGCTAAACACTCAAGCAGAA	55
				CAACTACAAGATTCCATCCACAG
16	S184	Ⅱ	(CTT)n	TCATCACAACGTGACCCCA	55
				GGGCTTGAATGATGTGAAGCTC
17	S192	Ⅲ	(ATA)n	ACTTCTGCATCTGGTGAAGC	55
				GGTCTGGATTCCCAGGTTG
18	S170	Ⅷ	(GAA)n	CGCAAATCTTCATCCGATTC	58
				TCCGGCGGATAATACTTGTT
19	S174	Ⅶ	(AGG)n	TGAGGGTTTTCAGAAAGGGA	64
				CATCCTTGCAACAACCTCCT
20	S122	Ⅸ	(ATT)5	GACACGTTCACCATAAAA	53
				AGAAGAATAGCAAAGCAA
21	S168	Ⅶ	(CTCC)n	CTGCCGCAAAAAGTGAAAAC	60
				TGAATGTAGGCCAAATTTTGAA
22	S120	Ⅱ	(TA)12..(TG)4 GT (TG)5	GTTCTTTTGGTGGTTTTCCT	55
				TTATTTCTCTGTTGTTGCTG
23	S148	Ⅳ	(AAT)n	CAGCAAAATCAGAACCCGAT	55
				GGATCATCAAATTCACCGCT
24	S153	Ⅻ	(GTT)n(GAT)n	TATGTTCCACGCCATTTCAG	55
				ACGGAAACTCATCGTGCATT
25	S162	Ⅺ	(CAT)n(TAG)n(AAG)n	TATGGAAATTCCGGTGATGG	64
				GACGGTGACAAAGAGGAAGG
26	S182	Ⅴ	(TCTT)n	GGAAGTCCTCAACTGGCTG	55
				TCAACTATATGCCTACTGCCCAA
27	S183	Ⅲ	(ATA)n	TTCCTCTAAGCGGCAAAAGG	55
				GGAGGAGACTTGGGTTTCTCC
28	S187	Ⅳ	(AAG)n	CCGTTGATGGGATTGCACA	55
				TGATATTAACCATGGCAGCAGC
29	S188	Ⅱ	(TA)n	GACAGAGAATATGGGACCACCA	55
				GCAGCACCTTAAATGGCTGAC
30	S189	Ⅸ	(AAG)n	CCTTGTAGAACAGCAGTGGTC	55
				TCCGCCAAGACTGATGCA

## Sheet: Table S3
Tukey's post-hoc test of late blight scores among P. infestans isolates.
Dependent variable	(I) CN152	(J) CN152	Mean difference (I-J)	Standard error of mean	Significant	95% confidence interval of the difference
						Lower	Upper
80029	1.00	2.00	-1	0.967685	0.839584	-3.66599	1.66599
		3.00	-2.36585	0.655271	0.00357672	-4.17114	-0.560569
		4.00	-2.71429	0.83404	0.0116776	-5.01208	-0.416491
		5.00	-2.77863	0.625877	0.000149896	-4.50293	-1.05432
	2.00	1.00	1	0.967685	0.839584	-1.66599	3.66599
		3.00	-1.36585	0.785279	0.412559	-3.52931	0.797605
		4.00	-1.71429	0.939631	0.362693	-4.30298	0.874413
		5.00	-1.77863	0.760924	0.137862	-3.87498	0.317732
	3.00	1.00	2.36585	0.655271	0.00357672	0.560569	4.17114
		2.00	1.36585	0.785279	0.412559	-0.797605	3.52931
		4.00	-0.348432	0.613083	0.979476	-2.03749	1.34062
		5.00	-0.412772	0.268273	0.538779	-1.15187	0.326324
	4.00	1.00	2.71429	0.83404	0.0116776	0.416491	5.01208
		2.00	1.71429	0.939631	0.362693	-0.874413	4.30298
		3.00	0.348432	0.613083	0.979476	-1.34062	2.03749
		5.00	-0.0643402	0.58156	0.999966	-1.66655	1.53787
	5.00	1.00	2.77863	0.625877	0.000149896	1.05432	4.50293
		2.00	1.77863	0.760924	0.137862	-0.317732	3.87498
		3.00	0.412772	0.268273	0.538779	-0.326324	1.15187
		4.00	0.0643402	0.58156	0.999966	-1.53787	1.66655
90128	1.00	2.00	-0.25	0.668375	0.995805	-2.09139	1.59139
		3.00	-1.19512	0.452593	0.0672913	-2.44202	0.0517787
		4.00	-1.28571	0.576067	0.172658	-2.87279	0.301361
		5.00	-1.47328	0.43229	0.00710768	-2.66425	-0.282316
	2.00	1.00	0.25	0.668375	0.995805	-1.59139	2.09139
		3.00	-0.945122	0.542388	0.410636	-2.43941	0.549168
		4.00	-1.03571	0.648998	0.501942	-2.82372	0.752287
		5.00	-1.22328	0.525566	0.140882	-2.67123	0.224661
	3.00	1.00	1.19512	0.452593	0.0672913	-0.0517787	2.44202
		2.00	0.945122	0.542388	0.410636	-0.549168	2.43941
		4.00	-0.0905923	0.423454	0.999531	-1.25721	1.07603
		5.00	-0.27816	0.185295	0.563037	-0.78865	0.232329
	4.00	1.00	1.28571	0.576067	0.172658	-0.301361	2.87279
		2.00	1.03571	0.648998	0.501942	-0.752287	2.82372
		3.00	0.0905923	0.423454	0.999531	-1.07603	1.25721
		5.00	-0.187568	0.401681	0.990177	-1.29421	0.919069
	5.00	1.00	1.47328	0.43229	0.00710768	0.282316	2.66425
		2.00	1.22328	0.525566	0.140882	-0.224661	2.67123
		3.00	0.27816	0.185295	0.563037	-0.232329	0.78865
		4.00	0.187568	0.401681	0.990177	-0.919069	1.29421
T30-4	1.00	2.00	-0.75	0.7894	0.876754	-2.92481	1.42481
		3.00	-1.34146	0.534545	0.0929244	-2.81414	0.131218
		4.00	-1.71429	0.680378	0.0907103	-3.58874	0.160166
		5.00	-1.69466	0.510566	0.00949802	-3.10127	-0.288038
	2.00	1.00	0.75	0.7894	0.876754	-1.42481	2.92481
		3.00	-0.591463	0.640601	0.887605	-2.35633	1.1734
		4.00	-0.964286	0.766514	0.717169	-3.07605	1.14747
		5.00	-0.944656	0.620732	0.549644	-2.65478	0.765471
	3.00	1.00	1.34146	0.534545	0.0929244	-0.131218	2.81414
		2.00	0.591463	0.640601	0.887605	-1.1734	2.35633
		4.00	-0.372822	0.50013	0.945417	-1.75069	1.00504
		5.00	-0.353193	0.218846	0.490444	-0.956119	0.249733
	4.00	1.00	1.71429	0.680378	0.0907103	-0.160166	3.58874
		2.00	0.964286	0.766514	0.717169	-1.14747	3.07605
		3.00	0.372822	0.50013	0.945417	-1.00504	1.75069
		5.00	0.0196292	0.474414	0.999999	-1.28739	1.32665
	5.00	1.00	1.69466	0.510566	0.00949802	0.288038	3.10127
		2.00	0.944656	0.620732	0.549644	-0.765471	2.65478
		3.00	0.353193	0.218846	0.490444	-0.249733	0.956119
		4.00	-0.0196292	0.474414	0.999999	-1.32665	1.28739
*Significance was set at p < 0.05.

## Sheet: Table S4
The amplification result for 189 potato genotypes with 30 SSR markers
Code	Marker name	Size(bp)	Zhongshu 1	Zhongshu 2	Zhongshu 3	Zhongshu 4	Zhongshu 5	Zhongshu 7	Zhongshu 9	Zhongshu 10	Zhongshu 11	Zhongshu 12	Zhongshu 13	Zhongshu 14	Zhongshu 15	Zhongshu 16	Zhongshu 17	Zhongshu 18	Zhongshu 19	Zhongshu 20	Zhongshu 21	Zhongshu 22	Zhongshu 26	Zhongshuhong 1	Desiree	Dingshu 3	Longshu 7	Jizhangshu 12	Yanshu 4	Yanshu 5	Yanshu 10	Emalingshu 12	BLB4-1	BLB4-5	BLB4-29	BLB4-35	BLB4-38	BCP1-3	STN2-4	STN2-10	STN3-4	SPL1-2	TRD2-1	VRN2-5	CPH1-2	CPH1-6	CPH1-14	CPH1-17	CPH1-21
1	STM1049	210	0	0	0	0	0	0	0	0	0	0	0	0	0	0	0	0	0	0	0	0	0	0	0	0	0	0	0	0	0	0	0	1	9	9	9	0	0	0	0	0	1	0	0	0	0	0	0
2	STM1049	200	0	0	0	0	0	0	0	0	0	0	0	0	0	0	0	0	0	0	0	0	1	0	0	0	0	0	0	0	0	0	1	0	9	9	9	1	1	1	1	1	0	1	1	0	0	0	0
3	STM1049	190	1	1	1	1	1	1	1	1	1	1	1	1	1	1	1	1	1	1	1	1	1	1	1	1	1	1	1	1	1	1	1	1	9	9	9	0	0	0	0	0	1	0	0	0	0	0	0
4	STM1049	185	1	0	1	1	1	1	1	1	1	1	1	1	1	1	1	0	0	1	0	0	1	0	0	1	0	1	0	0	0	1	0	0	9	9	9	0	0	0	0	0	0	0	0	1	1	1	1
5	STM2022	230	1	1	0	1	1	1	0	1	0	0	0	1	1	1	1	0	1	1	1	0	0	0	0	9	0	0	0	0	9	0	0	0	9	9	9	1	1	1	0	1	0	1	0	1	0	9	0
6	STM2022	210	0	0	0	0	0	0	0	1	1	0	0	0	0	0	1	0	0	0	0	0	0	0	0	9	0	0	0	0	9	0	0	0	9	9	9	0	0	0	0	0	0	0	0	0	0	9	0
7	STM2022	195	1	1	1	1	1	1	1	1	1	1	1	1	1	1	1	1	1	1	1	1	1	1	1	9	1	1	1	1	9	1	0	0	9	9	9	0	1	1	0	1	0	0	0	1	0	9	0
8	STM2022	190	1	0	0	0	0	0	0	0	0	0	0	0	0	0	0	0	0	0	0	1	0	0	0	9	1	0	0	0	9	0	0	0	9	9	9	0	0	0	0	0	0	0	1	0	1	9	1
9	STM2022	185	0	1	0	1	1	1	0	1	1	0	1	1	1	1	1	1	1	1	1	0	1	1	0	9	0	0	0	0	9	1	1	1	9	9	9	1	1	1	0	1	1	1	1	0	1	9	1
10	STM2022	180	0	0	0	0	0	0	0	0	0	0	0	0	0	0	0	0	0	0	0	0	0	0	0	9	0	0	0	0	9	0	0	0	9	9	9	1	0	0	0	0	0	0	0	0	0	9	0
11	STM1053	230	1	1	1	1	1	1	1	1	1	1	1	1	1	1	1	1	1	1	1	1	1	1	1	9	1	1	1	1	9	1	0	0	9	9	9	0	0	0	0	0	0	0	0	0	0	0	0
12	STM1053	225	0	0	0	0	0	0	0	0	0	0	1	1	0	1	1	1	1	1	1	1	1	0	1	9	0	1	1	1	9	1	0	0	9	9	9	0	0	0	0	0	0	0	0	0	0	0	0
13	STM1053	220	1	1	1	1	1	1	1	1	1	1	0	0	1	0	0	0	0	0	0	0	0	1	0	9	1	0	0	0	9	0	0	0	9	9	9	0	0	0	0	0	0	0	0	0	0	0	0
14	STM1053	200	0	0	0	0	0	0	0	0	0	0	0	0	0	0	0	0	0	0	0	0	0	0	0	9	0	0	0	0	9	0	1	0	9	9	9	1	0	1	0	0	0	0	0	0	0	0	0
15	STM1053	190	1	1	1	1	1	1	1	1	1	1	1	1	1	1	1	1	1	1	1	1	1	1	1	9	1	1	1	1	9	1	1	1	9	9	9	1	1	1	1	1	1	1	1	1	1	1	1
16	STPoAc58	280	0	0	0	0	0	0	0	0	9	0	0	0	0	0	0	0	0	0	0	0	0	0	0	9	0	0	9	0	9	0	0	0	9	9	9	0	0	0	0	0	0	1	0	0	0	0	0
17	STPoAc58	270	1	1	0	1	1	1	0	1	9	1	1	1	1	0	1	1	1	1	0	1	0	0	1	9	0	1	9	1	9	1	0	0	9	9	9	1	0	0	0	1	0	0	0	0	0	0	0
18	STPoAc58	260	1	1	0	1	1	1	1	1	9	1	1	1	1	1	1	1	1	1	1	1	1	1	1	9	0	0	9	0	9	0	0	0	9	9	9	0	0	1	0	0	0	1	0	0	0	0	0
19	STPoAc58	250	1	1	1	1	1	1	1	1	9	1	1	1	1	1	1	1	1	1	1	1	1	1	1	9	1	1	9	1	9	1	1	1	9	9	9	1	1	1	1	1	1	0	1	1	1	1	1
20	STM0019a	210	1	1	9	1	1	1	0	0	9	0	0	1	1	1	0	1	1	1	1	1	1	1	1	9	1	9	9	9	9	1	1	9	9	0	9	0	0	0	0	0	0	0	9	9	9	9	0
21	STM0019a	200	0	1	9	1	1	1	0	0	9	0	1	1	0	0	1	0	1	0	1	0	0	0	0	9	0	9	9	9	9	1	1	9	9	0	9	0	0	0	0	0	0	0	9	9	9	9	0
22	STM0019a	190	1	1	9	1	1	1	1	1	9	1	0	1	0	0	0	0	1	0	0	1	0	1	1	9	0	9	9	9	9	1	0	9	9	0	9	0	0	0	0	1	0	0	9	9	9	9	0
23	STM0019a	185	1	1	9	1	1	1	0	0	9	0	1	1	1	1	0	1	1	1	0	1	1	1	1	9	1	9	9	9	9	1	0	9	9	0	9	1	1	1	1	0	0	0	9	9	9	9	0
24	STM0019a	180	1	0	9	0	0	0	1	1	9	1	0	1	1	1	1	1	0	1	0	0	1	0	0	9	1	9	9	9	9	0	0	9	9	0	9	0	0	0	0	0	0	0	9	9	9	9	0
25	STM0019a	140	0	0	9	0	0	0	0	0	9	0	0	0	0	0	0	0	0	0	0	0	0	0	0	9	0	9	9	9	9	0	0	9	9	1	9	1	0	0	0	0	0	1	9	9	9	9	0
26	STM0019a	130	0	0	9	0	0	0	0	0	9	0	0	0	0	0	0	0	0	0	0	0	0	0	0	9	0	9	9	9	9	0	0	9	9	0	9	0	0	0	0	0	0	0	9	9	9	9	1
27	STM0019a	120	0	0	9	0	0	0	0	0	9	0	0	0	0	0	0	0	0	0	0	0	0	0	0	9	0	9	9	9	9	0	0	9	9	0	9	0	0	0	0	0	0	0	9	9	9	9	0
28	STM2023	165	0	1	9	0	0	1	1	0	0	1	1	1	1	1	1	1	1	0	0	1	0	1	0	9	0	0	9	1	9	1	1	9	9	9	9	0	0	0	9	0	9	1	9	0	0	9	9
29	STM2023	160	1	0	9	1	1	0	0	1	0	0	0	0	0	0	0	0	0	1	1	0	1	0	1	9	0	1	9	0	9	0	1	9	9	9	9	0	0	1	9	1	9	0	9	1	0	9	9
30	STM2023	155	1	0	9	1	1	0	0	1	0	0	0	0	0	0	0	0	0	1	1	0	1	0	1	9	0	1	9	0	9	0	1	9	9	9	9	1	1	1	9	1	9	1	9	0	0	9	9
31	STM2023	150	0	0	9	0	0	0	0	0	0	0	1	0	0	0	0	0	0	0	0	0	0	0	0	9	1	0	9	0	9	0	1	9	9	9	9	0	0	0	9	0	9	0	9	0	0	9	9
32	STM2023	145	1	1	9	1	1	1	1	1	1	1	1	1	1	1	1	1	1	1	1	1	1	1	1	9	0	1	9	1	9	1	1	9	9	9	9	0	0	1	9	1	9	1	9	1	1	9	9
33	STM1104	170	0	0	0	0	0	0	0	0	0	0	0	0	0	0	0	0	0	0	0	0	0	0	0	0	0	0	0	0	0	0	0	0	9	9	9	0	0	0	9	0	0	0	0	0	0	9	0
34	STM1104	165	0	0	0	0	0	0	0	0	0	0	0	0	0	0	0	0	0	0	0	0	0	0	0	0	0	0	0	0	0	0	1	0	9	9	9	0	0	1	9	0	1	0	0	0	0	9	0
35	STM1104	160	1	1	1	1	1	1	1	1	1	1	1	1	1	1	1	1	1	1	1	1	1	1	1	1	1	1	1	1	1	1	1	1	9	9	9	1	1	1	9	1	1	1	1	1	1	9	1
36	STM1104	155	0	0	0	0	0	0	0	0	0	0	0	0	0	0	0	0	0	0	0	0	0	0	0	0	0	0	0	0	0	0	0	1	9	9	9	1	0	0	9	0	0	0	0	0	0	9	0
37	STM3012	220	0	0	0	0	0	0	0	0	0	0	0	0	0	0	0	0	0	0	0	0	0	0	0	0	0	0	1	0	1	0	1	0	0	0	9	0	0	0	0	0	0	1	0	0	0	0	1
38	STM3012	200	0	1	1	1	0	1	1	1	1	1	0	1	1	0	1	0	1	1	1	1	0	1	1	1	1	0	1	1	1	0	0	0	0	0	9	0	0	0	0	0	0	0	0	0	0	0	0
39	STM3012	185	0	0	0	0	0	0	0	0	0	0	0	0	0	0	0	0	0	0	0	0	0	0	0	0	0	0	0	0	0	0	0	1	0	0	9	0	0	0	0	0	1	0	0	1	1	1	0
40	STM3012	170	1	1	1	1	1	1	1	1	1	1	1	1	1	1	1	1	1	1	1	1	1	1	1	1	1	1	0	1	0	1	1	0	1	1	9	1	1	1	1	1	0	0	1	1	1	1	1
41	STM3012	160	0	0	0	0	0	0	0	0	0	0	0	0	0	0	0	0	0	0	0	0	0	0	0	0	0	0	0	0	0	0	0	0	0	0	9	0	0	0	0	0	0	0	0	0	0	0	0
42	STM1106	170	1	1	0	1	1	1	1	1	0	1	0	1	1	1	1	1	1	1	1	1	1	1	1	9	1	9	9	1	9	1	1	9	9	9	9	1	0	0	1	1	0	0	0	0	0	9	0
43	STM1106	150	0	0	0	0	0	0	0	0	0	0	0	0	0	0	0	0	0	0	0	0	0	0	0	9	0	9	9	0	9	0	0	9	9	9	9	0	0	0	0	0	0	0	0	0	0	9	0
44	STM1106	140	0	0	1	0	0	0	0	0	1	0	1	0	0	0	0	0	0	0	0	0	0	0	0	9	0	9	9	0	9	0	0	9	9	9	9	0	0	0	0	0	0	0	0	0	0	9	0
45	STM1106	135	1	1	0	1	1	0	1	1	0	1	0	0	1	1	1	1	0	1	1	1	1	1	1	9	1	9	9	1	9	1	1	9	9	9	9	1	0	0	1	1	0	0	0	0	0	9	0
46	STM1106	127	0	0	0	0	0	0	0	0	0	0	0	0	0	0	0	0	0	0	0	0	0	0	0	9	0	9	9	0	9	0	0	9	9	9	9	0	1	1	0	0	1	0	1	0	0	9	0
47	STM1106	124	0	0	0	0	0	0	0	0	0	0	0	0	0	0	0	0	0	0	0	0	0	0	0	9	0	9	9	0	9	0	0	9	9	9	9	0	0	0	0	0	0	1	0	0	0	9	1
48	STM1106	120	0	0	0	0	0	0	0	0	0	0	0	0	0	0	0	0	0	0	0	0	0	0	0	9	0	9	9	0	9	0	0	9	9	9	9	0	0	0	0	0	0	0	0	1	1	9	0
49	STM0037	205	0	0	0	0	0	0	0	0	0	0	0	0	0	0	0	0	0	0	0	1	0	0	0	0	0	0	0	0	0	0	0	9	9	9	9	0	0	0	9	0	1	0	0	0	0	9	9
50	STM0037	190	1	1	1	1	1	1	1	1	1	1	1	0	0	1	1	1	0	0	0	0	0	0	1	1	1	0	0	1	1	0	1	9	9	9	9	1	1	0	9	1	1	1	1	1	1	9	9
51	STM0037	185	0	0	0	0	0	0	0	0	0	0	0	0	0	0	0	0	0	0	0	0	0	0	0	0	0	0	0	0	0	0	0	9	9	9	9	0	0	1	9	0	0	0	0	0	0	9	9
52	STM0037	180	1	1	1	1	1	1	1	1	1	1	1	1	1	1	0	1	1	1	1	1	1	0	1	1	1	1	1	0	1	1	1	9	9	9	9	1	1	1	9	0	0	0	1	0	1	9	9
53	STM0037	175	0	0	0	0	0	1	0	1	0	0	0	0	0	0	0	0	0	1	0	1	1	0	0	1	1	0	0	0	0	1	0	9	9	9	9	0	0	1	9	0	0	0	0	0	0	9	9
54	STM0037	170	1	1	0	1	1	0	1	0	1	0	1	0	1	1	1	1	1	0	1	0	0	1	1	0	0	1	1	1	1	0	0	9	9	9	9	0	0	0	9	0	0	0	0	1	0	9	9
55	STM0037	165	0	0	0	0	0	0	0	0	0	0	0	0	0	0	0	0	0	0	0	0	0	1	0	0	0	0	0	0	0	0	0	9	9	9	9	1	0	0	9	0	0	0	0	0	0	9	9
56	S118	160	0	0	1	0	0	0	1	1	1	1	0	0	0	0	1	0	1	0	1	1	1	0	0	1	1	0	0	0	0	1	1	9	9	9	9	1	1	1	0	9	9	0	0	1	9	9	9
57	S118	155	0	0	0	0	0	0	0	0	0	0	1	1	1	1	0	1	0	1	0	0	0	1	1	0	0	1	0	0	1	0	0	9	9	9	9	0	0	0	0	9	9	0	0	0	9	9	9
58	S118	150	0	0	0	0	0	0	0	0	0	0	0	0	0	0	0	0	0	0	0	0	0	0	0	0	0	1	0	0	1	0	0	9	9	9	9	1	1	1	1	9	9	1	1	1	9	9	9
59	S118	145	0	0	0	0	0	0	0	0	0	0	0	0	0	0	0	0	0	0	0	0	0	0	0	0	0	0	1	1	0	0	0	9	9	9	9	0	0	0	0	9	9	0	0	0	9	9	9
60	S118	140	1	1	1	1	1	1	1	1	1	1	1	1	1	1	0	1	1	1	1	1	1	1	1	1	1	0	1	1	0	1	0	9	9	9	9	0	0	0	0	9	9	1	1	0	9	9	9
61	S180	185	1	0	9	1	1	0	1	0	9	0	0	1	0	0	0	1	1	0	0	0	1	0	0	9	0	9	9	1	9	0	0	0	0	0	0	1	0	0	0	0	0	0	0	0	0	0	0
62	S180	180	1	0	9	1	1	0	1	0	9	0	0	1	0	1	1	1	1	0	0	0	1	0	0	9	0	9	9	1	9	0	1	0	0	0	0	1	0	0	0	0	0	0	0	0	0	0	0
63	S180	170	0	0	9	0	0	0	0	0	9	0	0	0	0	1	1	0	0	0	0	0	0	0	0	9	0	9	9	0	9	0	0	0	0	0	0	0	0	0	0	0	0	0	0	0	0	0	0
64	S180	160	0	0	9	0	0	0	0	0	9	0	0	0	0	0	0	0	0	0	0	0	0	0	0	9	0	9	9	0	9	0	0	0	0	0	0	1	0	0	0	0	0	0	0	0	0	0	0
65	S180	155	0	0	9	0	0	1	0	0	9	0	1	1	0	1	1	0	0	1	0	0	0	1	0	9	0	9	9	1	9	1	0	0	0	0	0	0	0	0	0	0	0	1	1	1	1	1	1
66	S180	150	1	0	9	0	0	0	0	1	9	1	0	0	1	0	0	0	0	1	0	0	0	0	0	9	0	9	9	0	9	0	0	0	0	0	0	1	0	0	0	0	1	0	0	0	0	0	0
67	S180	145	1	1	9	1	1	1	1	1	9	1	1	1	1	1	1	1	1	1	1	1	1	1	1	9	1	9	9	1	9	1	0	1	1	1	1	0	1	1	1	1	0	0	0	0	0	0	0
68	S180	140	0	0	9	0	0	0	0	0	9	0	0	0	0	0	0	0	0	0	0	0	0	0	0	9	0	9	9	0	9	0	1	0	0	0	0	0	0	0	0	0	0	0	0	0	0	0	0
69	S25	195	1	1	1	1	1	1	1	1	1	1	1	1	1	1	1	1	1	1	1	1	1	1	1	1	1	1	9	1	9	1	0	0	0	0	0	0	0	1	0	9	0	0	0	1	1	1	1
70	S25	188	1	1	0	1	1	1	1	1	0	1	1	1	1	1	1	1	1	1	0	1	1	1	1	0	1	0	9	0	9	1	0	0	0	0	0	0	0	0	0	9	0	0	0	1	0	0	1
71	S25	185	0	0	0	1	0	0	0	0	0	0	0	0	0	0	0	1	0	0	0	0	1	0	0	0	0	0	9	0	9	0	1	0	1	1	0	0	0	0	1	9	0	1	1	0	0	0	0
72	S25	180	1	1	0	0	1	1	1	0	0	0	0	0	0	0	1	0	0	0	0	1	0	0	0	1	1	0	9	1	9	0	0	1	0	0	0	0	0	0	0	9	1	0	0	0	0	0	0
73	S7	140	1	0	0	0	1	0	0	0	0	1	1	0	0	0	1	0	1	0	1	1	0	0	0	9	1	0	0	1	9	0	1	1	1	0	1	0	1	1	1	1	0	1	1	0	0	0	0
74	S7	135	1	1	0	0	0	1	1	1	1	0	0	1	1	1	0	1	0	1	1	0	1	1	1	9	0	1	0	0	9	1	0	0	1	0	1	1	1	1	1	1	0	1	0	0	0	0	0
75	S7	130	0	0	0	0	0	0	0	0	0	0	0	0	0	0	0	0	0	0	0	1	0	1	0	9	0	0	1	0	9	0	0	0	0	1	0	0	0	0	0	0	1	0	0	0	0	0	0
76	S7	126	1	1	1	1	1	1	1	0	0	1	1	1	1	1	1	1	1	0	1	0	1	0	0	9	1	0	1	1	9	1	0	0	1	0	1	1	1	1	1	1	0	1	0	0	0	0	0
77	S7	123	0	0	0	0	0	0	0	0	0	0	0	0	0	0	0	1	0	1	0	0	1	1	1	9	0	1	0	0	9	0	1	1	0	0	0	0	0	0	0	0	0	0	1	0	0	0	0
78	S7	120	1	1	1	1	1	1	1	1	1	1	1	1	1	1	0	0	1	1	1	0	0	0	1	9	0	1	0	1	9	1	0	0	1	0	1	1	1	1	1	1	0	1	0	1	1	1	1
79	S151	130	0	0	0	0	0	0	0	0	0	0	0	0	0	0	0	0	0	0	0	0	0	0	0	9	0	0	0	0	0	0	0	0	0	9	0	0	0	9	0	0	0	0	0	0	0	0	0
80	S151	125	0	0	0	0	0	0	0	0	0	0	0	0	0	0	0	0	0	0	0	0	0	0	0	9	0	0	0	0	0	0	0	0	0	9	0	0	1	9	0	0	0	0	0	0	1	0	1
81	S151	120	0	0	0	0	0	0	0	0	0	0	0	0	0	0	0	0	0	0	0	0	0	0	0	9	0	0	0	0	0	0	0	0	1	9	0	0	1	9	0	0	0	0	0	0	1	0	1
82	S151	115	0	0	0	0	0	0	0	0	0	0	0	0	0	0	0	0	0	0	0	0	0	0	0	9	0	0	0	0	0	0	0	0	0	9	0	0	0	9	0	0	0	0	0	0	0	0	0
83	S151	110	0	0	0	0	0	0	0	0	0	0	0	0	0	0	0	0	0	0	0	0	0	0	0	9	0	0	0	0	0	0	0	0	0	9	0	0	0	9	1	0	0	0	0	1	1	1	1
84	S151	105	0	1	1	1	0	1	1	1	1	1	0	0	1	1	1	1	1	0	0	0	0	1	0	9	1	0	0	1	0	1	0	0	0	9	0	0	0	9	1	0	0	0	0	0	0	0	0
85	S151	100	0	0	0	0	0	0	1	1	1	0	1	1	1	0	0	0	0	0	0	1	0	0	0	9	1	1	0	0	0	1	1	0	0	9	0	0	0	9	0	0	0	0	0	0	0	0	0
86	S151	95	1	1	1	1	1	1	1	1	1	1	0	0	1	0	1	1	1	0	0	0	0	1	1	9	1	0	1	1	1	1	1	0	0	9	0	0	0	9	0	0	0	0	0	0	0	0	0
87	S151	90	1	0	0	1	1	0	0	0	0	0	0	0	0	1	0	0	0	0	0	0	0	0	0	9	0	0	0	1	0	0	0	0	0	9	0	0	1	9	0	0	0	1	0	0	0	0	0
88	S151	85	0	1	1	1	0	1	1	1	1	1	1	0	0	0	0	1	1	0	0	0	0	0	0	9	1	0	0	1	0	1	1	0	0	9	0	0	0	9	0	0	0	0	0	0	0	0	0
89	S151	80	1	1	1	1	1	1	1	1	1	1	0	1	0	1	0	1	1	1	1	1	1	1	1	9	1	1	1	1	1	1	1	1	0	9	1	1	0	9	0	0	1	0	1	0	0	0	0
90	S151	75	0	0	0	0	0	0	0	0	0	0	0	0	0	0	0	0	0	0	0	0	0	0	0	9	0	0	0	0	0	0	0	0	0	9	0	0	1	9	0	1	0	0	0	1	0	1	0
91	S184	175	1	0	1	1	1	0	0	1	1	1	1	1	1	1	1	1	1	1	1	0	1	1	0	9	0	1	0	0	9	1	1	1	1	0	0	0	0	1	1	0	0	0	1	0	0	1	1
92	S184	170	0	0	0	0	0	0	0	0	0	0	0	0	0	0	0	0	0	0	0	0	0	0	0	9	0	0	0	0	9	0	1	1	1	0	0	0	0	1	1	1	0	0	0	1	1	0	1
93	S184	166	1	0	1	1	1	0	1	0	0	1	1	1	1	1	1	0	0	1	0	1	1	1	0	9	1	1	1	1	9	0	0	0	0	1	1	0	1	0	0	0	0	1	0	0	0	0	0
94	S184	163	0	0	0	0	0	0	0	1	1	0	0	0	0	0	0	0	0	0	0	0	0	0	0	9	0	0	0	0	9	1	0	0	0	0	0	1	0	0	0	0	1	0	0	0	0	0	0
95	S184	160	1	1	1	1	1	1	1	1	1	1	1	1	1	1	0	1	1	0	0	1	1	1	1	9	1	0	1	1	9	1	0	0	0	0	0	1	0	0	0	0	0	0	0	0	0	0	0
96	S192	173	1	1	0	1	1	1	1	1	9	1	1	1	1	1	1	1	1	1	1	1	1	1	1	9	1	0	9	1	9	1	1	9	9	9	1	1	0	0	0	0	0	0	0	0	9	9	9
97	S192	170	0	0	0	0	0	0	0	0	9	0	0	0	0	0	0	0	0	0	0	0	0	0	0	9	0	0	9	0	9	0	0	9	9	9	1	1	0	0	0	0	0	0	0	0	9	9	9
98	S192	166	0	0	0	0	0	0	0	1	9	0	0	0	0	1	0	1	1	1	0	1	0	1	0	9	0	0	9	0	9	1	1	9	9	9	0	0	0	0	0	0	0	0	0	0	9	9	9
99	S192	163	1	1	1	1	1	1	1	0	9	1	1	1	1	0	0	1	1	0	1	0	1	0	1	9	1	1	9	0	9	0	1	9	9	9	0	0	1	0	0	1	1	1	1	1	9	9	9
100	S192	160	0	0	0	0	0	0	0	0	9	0	0	0	0	0	0	0	0	0	0	0	0	0	0	9	0	0	9	0	9	0	0	9	9	9	0	0	0	1	1	0	0	0	0	0	9	9	9
101	S170	150	0	0	0	0	0	0	0	0	0	0	0	0	0	0	0	0	0	9	0	1	0	1	0	0	1	9	0	0	9	0	9	9	9	9	9	1	1	1	0	1	0	1	0	1	1	0	9
102	S170	145	1	0	1	1	1	0	0	1	1	1	1	1	1	1	1	1	1	9	1	1	1	0	0	1	0	9	0	1	9	0	9	9	9	9	9	1	1	0	0	1	0	0	1	0	1	0	9
103	S170	140	1	0	1	1	1	0	1	1	1	1	1	1	1	1	1	0	0	9	0	1	1	1	0	1	1	9	1	1	9	1	9	9	9	9	9	0	0	1	0	0	1	0	1	0	0	0	9
104	S170	123	1	1	1	1	1	1	1	1	1	1	1	1	1	1	0	1	1	9	0	0	1	1	1	1	1	9	1	0	9	1	9	9	9	9	9	1	1	0	1	1	0	1	1	1	1	1	9
105	S170	115	0	0	0	0	0	0	0	0	0	0	0	0	0	0	0	0	0	9	0	0	0	0	0	0	0	9	0	0	9	0	9	9	9	9	9	0	0	0	0	0	0	0	0	0	0	0	9
106	S174	180	9	9	0	9	9	0	0	0	0	0	9	0	0	0	0	0	0	0	9	0	9	9	9	9	9	9	9	9	9	9	0	9	9	9	9	0	1	0	0	0	0	0	0	0	0	0	0
107	S174	176	9	9	1	9	9	1	1	1	1	1	9	1	1	1	1	1	1	1	9	1	9	9	9	9	9	9	9	9	9	9	0	9	9	9	9	0	1	1	0	0	1	1	1	0	0	0	0
108	S174	172	9	9	0	9	9	0	0	0	0	0	9	0	0	0	0	0	1	0	9	0	9	9	9	9	9	9	9	9	9	9	0	9	9	9	9	0	1	0	0	0	0	0	0	0	0	0	0
109	S174	168	9	9	0	9	9	0	0	0	0	0	9	0	0	0	0	0	1	0	9	0	9	9	9	9	9	9	9	9	9	9	1	9	9	9	9	0	0	1	0	1	1	1	1	0	1	1	1
110	S174	164	9	9	1	9	9	1	1	1	1	1	9	1	1	1	1	0	1	1	9	1	9	9	9	9	9	9	9	9	9	9	1	9	9	9	9	1	0	0	0	1	0	1	0	1	0	0	0
111	S174	160	9	9	0	9	9	0	0	0	0	0	9	0	0	0	1	1	1	0	9	0	9	9	9	9	9	9	9	9	9	9	0	9	9	9	9	0	0	0	0	0	0	0	0	0	0	0	0
112	S122	145	0	0	0	0	0	0	0	0	0	0	0	0	0	0	0	0	0	0	0	0	0	0	0	9	0	0	9	0	9	0	0	0	9	9	9	0	0	1	0	0	0	0	0	0	0	0	9
113	S122	135	1	1	0	1	1	1	0	0	0	0	0	0	0	0	0	0	1	0	0	0	0	0	0	9	0	0	9	0	9	0	1	0	9	9	9	0	0	0	0	0	0	0	0	0	0	0	9
114	S122	130	1	1	1	1	1	1	1	1	1	1	1	1	1	1	1	1	1	1	1	1	1	1	1	9	1	1	9	1	9	1	1	0	9	9	9	1	1	0	1	1	1	1	1	1	1	1	9
115	S122	125	0	0	0	0	0	0	0	0	0	0	0	0	0	0	0	0	0	0	0	0	0	0	0	9	0	0	9	0	9	0	0	1	9	9	9	0	0	0	0	0	0	0	1	0	0	0	9
116	S122	120	0	0	0	0	0	0	0	0	0	0	0	0	0	0	0	0	0	0	0	0	0	0	0	9	0	0	9	0	9	0	0	0	9	9	9	0	0	0	0	0	0	0	0	0	0	0	9
117	S168	300	0	0	9	0	0	0	0	0	9	0	1	0	1	0	1	1	0	0	0	0	0	1	1	9	0	0	9	9	9	0	0	1	0	9	9	9	0	0	0	0	0	0	0	0	0	0	0
118	S168	250	0	0	9	1	0	0	1	1	9	0	0	1	1	0	1	0	1	0	0	0	0	0	0	9	1	0	9	9	9	1	1	0	0	9	9	9	1	1	1	0	0	0	0	0	0	0	0
119	S168	245	1	1	9	1	1	1	0	1	9	0	0	1	0	0	0	0	1	0	1	0	0	0	0	9	1	0	9	9	9	0	0	0	0	9	9	9	0	0	1	0	1	0	0	0	0	0	0
120	S168	240	0	0	9	0	0	0	0	0	9	0	0	0	0	0	0	0	0	0	0	0	0	0	0	9	0	0	9	9	9	0	0	0	0	9	9	9	1	0	0	0	0	0	0	0	0	0	0
121	S168	190	0	0	9	0	0	0	1	0	9	0	0	0	1	0	1	0	0	0	0	0	0	0	0	9	0	0	9	9	9	1	0	0	0	9	9	9	0	1	0	0	0	0	0	0	0	0	0
122	S168	185	1	1	9	1	1	1	0	1	9	0	0	1	0	0	0	0	1	0	1	0	0	0	0	9	1	0	9	9	9	0	0	0	0	9	9	9	0	0	1	0	1	0	0	0	0	0	0
123	S168	140	0	0	9	0	0	0	0	0	9	0	1	0	1	0	1	1	0	0	0	0	1	0	1	9	0	0	9	9	9	0	0	1	0	9	9	9	0	0	0	0	0	0	0	0	0	0	0
124	S168	137	0	0	9	0	0	0	0	1	9	0	0	0	1	1	1	0	0	0	0	0	0	0	0	9	1	0	9	9	9	1	0	0	1	9	9	9	1	1	0	0	1	1	0	1	0	0	0
125	S168	134	1	1	9	1	1	1	1	1	9	1	1	1	1	1	1	1	1	1	1	1	1	1	1	9	1	1	9	9	9	1	0	1	1	9	9	9	1	0	1	1	0	1	1	0	1	1	1
126	S168	130	0	0	9	0	0	0	0	0	9	0	0	0	0	0	0	0	0	0	0	0	0	0	0	9	0	0	9	9	9	0	0	0	0	9	9	9	0	0	0	0	0	0	0	0	0	0	0
127	S120	230	0	0	9	0	0	0	0	0	9	0	0	0	0	0	0	0	0	0	0	0	0	0	0	9	0	0	9	0	9	9	0	0	9	0	0	0	0	1	0	0	1	0	0	0	0	0	0
128	S120	200	1	0	9	1	0	1	1	1	9	1	1	1	1	1	1	1	1	1	1	1	1	1	1	9	1	1	9	1	9	9	0	0	9	0	0	0	0	0	0	0	0	0	0	0	0	0	0
129	S120	185	0	0	9	0	0	0	0	0	9	0	0	0	0	0	0	0	0	0	0	0	0	0	0	9	0	0	9	0	9	9	1	0	9	0	0	0	0	1	0	0	0	0	0	0	0	0	0
130	S120	178	0	0	9	0	0	0	0	0	9	0	0	0	0	0	0	0	0	0	0	0	0	0	0	9	0	0	9	0	9	9	1	0	9	0	0	0	0	1	0	0	0	0	0	0	0	0	0
131	S120	175	1	1	9	0	0	1	0	1	9	0	0	0	0	1	1	0	1	1	0	0	0	0	0	9	0	0	9	0	9	9	0	0	9	0	0	0	0	0	0	0	0	0	0	0	0	0	0
132	S120	170	1	1	9	1	1	1	1	1	9	1	1	1	1	1	1	1	1	1	1	1	1	1	1	9	1	1	9	1	9	9	1	1	9	1	1	1	1	1	1	1	1	1	1	1	1	1	1
133	S148	200	0	0	9	0	0	0	0	0	9	0	0	0	0	0	0	0	0	0	0	0	0	0	0	9	0	9	9	0	9	0	0	1	9	0	0	0	0	0	0	0	0	0	0	0	0	0	0
134	S148	190	1	1	9	1	1	1	1	1	9	1	1	1	1	1	1	1	1	1	1	1	1	0	1	9	0	9	9	1	9	1	0	0	9	0	0	0	0	0	0	1	0	0	0	0	0	0	1
135	S148	185	1	1	9	1	1	1	1	1	9	1	1	0	1	1	1	0	1	1	1	1	1	1	1	9	1	9	9	1	9	1	1	0	9	1	1	1	1	1	0	1	1	0	1	1	1	1	0
136	S148	180	0	0	9	0	0	0	0	0	9	0	0	0	0	0	0	0	0	0	0	0	0	0	0	9	0	9	9	0	9	0	1	1	9	0	0	1	0	1	1	0	0	1	0	0	0	0	0
137	S153	125	0	0	0	0	0	0	0	0	0	0	0	0	0	0	0	0	0	0	0	0	0	1	0	9	0	0	9	0	9	0	0	0	0	0	0	0	0	1	0	0	0	0	1	0	0	0	0
138	S153	120	1	1	0	1	1	1	0	0	0	0	0	1	1	1	0	1	0	0	0	0	0	0	1	9	1	0	9	0	9	0	1	1	0	0	0	1	0	0	1	0	1	1	0	1	0	0	0
139	S153	115	1	1	1	1	1	1	1	1	1	1	1	1	1	1	0	1	1	1	1	1	1	1	1	9	1	1	9	1	9	1	1	0	1	1	1	1	1	1	0	1	0	0	0	1	1	1	1
140	S153	110	0	0	1	0	0	0	1	0	0	1	1	1	1	0	1	1	1	0	0	1	1	0	0	9	1	0	9	0	9	0	0	0	0	0	0	0	0	0	0	0	0	0	0	0	0	0	0
141	S162	185	0	0	0	0	0	1	1	1	0	0	0	0	0	0	1	1	1	0	0	0	0	0	9	9	9	9	9	9	9	9	0	1	0	0	0	0	0	1	1	0	0	1	0	0	0	0	0
142	S162	180	1	1	1	1	1	1	1	1	1	1	1	1	1	1	1	1	1	1	1	1	1	1	9	9	9	9	9	9	9	9	1	1	1	1	1	1	1	1	1	1	1	1	1	1	1	1	0
143	S162	175	0	0	0	0	0	0	0	0	0	0	0	0	0	0	0	0	0	0	0	0	0	0	9	9	9	9	9	9	9	9	0	0	0	0	1	0	0	0	0	0	0	0	0	1	1	1	0
144	S182	160	1	9	9	1	0	0	0	0	9	0	0	0	0	0	0	1	0	0	0	9	0	0	9	9	0	9	9	9	9	9	0	0	0	0	0	0	0	1	1	0	0	1	1	0	0	0	0
145	S182	155	0	9	9	0	1	1	1	1	9	1	1	1	1	1	1	0	1	1	1	9	1	1	9	9	1	9	9	9	9	9	1	1	1	1	1	1	1	0	0	1	1	0	0	1	1	1	1
146	S182	150	1	9	9	0	0	0	0	0	9	1	1	1	0	0	0	1	0	0	0	9	0	0	9	9	0	9	9	9	9	9	0	0	0	0	0	0	0	0	1	0	0	1	1	0	0	0	0
147	S182	145	0	9	9	0	0	0	0	0	9	0	0	0	0	0	0	0	0	0	0	9	0	0	9	9	0	9	9	9	9	9	0	0	0	0	0	0	0	0	0	0	0	0	0	0	0	0	0
148	S183	180	0	0	0	0	0	0	0	0	0	0	0	0	0	0	0	0	0	0	0	0	0	0	0	0	0	0	0	0	0	0	0	0	0	0	0	1	1	0	0	0	0	0	1	0	0	0	0
149	S183	175	0	0	0	0	0	0	0	1	0	1	0	0	0	0	0	1	0	0	0	0	0	1	0	0	0	0	0	0	0	0	0	0	1	1	1	0	0	1	0	0	0	0	0	0	0	0	0
150	S183	170	0	0	0	1	0	1	1	1	0	1	0	0	1	0	0	1	1	1	1	1	1	0	0	0	0	0	0	0	0	0	1	1	1	1	0	1	1	1	1	1	1	1	1	1	1	1	1
151	S187	280	0	0	0	0	0	0	0	0	9	0	0	0	0	0	9	0	0	0	0	1	9	0	0	9	0	9	9	9	9	0	0	0	0	0	0	0	0	0	0	0	0	0	1	0	0	0	0
152	S187	260	1	1	0	1	1	1	1	1	9	1	1	1	1	1	9	1	1	1	1	0	9	1	1	9	1	9	9	9	9	1	1	1	1	1	1	0	1	1	0	1	1	0	0	0	1	1	1
153	S187	240	1	0	0	0	1	0	1	1	9	0	0	0	0	1	9	0	1	0	1	0	9	1	1	9	1	9	9	9	9	1	1	1	1	1	1	0	1	1	0	1	1	0	1	0	1	1	1
154	S187	220	1	1	0	1	1	1	1	1	9	1	1	1	1	1	9	1	1	1	1	1	9	1	1	9	1	9	9	9	9	1	0	0	0	0	0	0	0	1	0	0	0	0	0	0	0	0	0
155	S187	215	0	0	0	0	0	0	0	0	9	0	0	0	0	0	9	0	0	0	0	0	9	0	0	9	0	9	9	9	9	0	0	0	0	0	0	0	0	0	0	0	0	0	0	0	0	0	0
156	S187	210	1	1	0	1	1	1	1	1	9	1	1	1	1	1	9	1	1	1	1	1	9	1	1	9	1	9	9	9	9	1	1	1	1	1	1	1	1	1	1	1	1	1	1	1	1	1	1
157	S187	205	0	0	0	0	0	0	0	0	9	0	0	0	0	0	9	0	0	0	0	0	9	0	0	9	0	9	9	9	9	0	0	0	0	0	0	0	0	0	0	0	0	0	0	0	0	0	0
158	S187	200	0	0	0	0	0	0	0	0	9	0	0	0	0	0	9	0	0	0	0	0	9	0	0	9	0	9	9	9	9	0	0	0	0	0	0	1	0	0	0	0	0	0	0	0	0	0	0
159	S187	195	0	0	0	0	0	0	0	0	9	0	0	0	0	0	9	0	0	0	0	0	9	0	0	9	0	9	9	9	9	0	0	0	0	0	0	1	0	0	0	0	0	0	0	0	0	0	0
160	S188	210	0	0	9	0	0	0	0	0	9	1	1	1	1	0	0	1	0	0	0	0	1	0	0	9	0	1	9	1	9	1	1	0	0	9	0	1	0	1	1	0	0	1	0	0	0	0	0
161	S188	203	0	1	9	0	0	0	0	0	9	0	0	0	0	0	0	0	0	0	0	0	0	0	1	9	0	0	9	0	9	0	0	1	1	9	0	0	1	0	0	1	1	0	0	1	1	1	1
162	S188	200	0	1	9	0	0	0	0	0	9	0	0	0	0	0	0	0	0	0	0	0	0	0	1	9	0	0	9	0	9	0	0	1	1	9	0	0	1	0	0	1	0	0	0	1	1	1	1
163	S188	195	0	0	9	0	0	0	0	0	9	1	1	1	1	0	0	1	0	0	0	0	1	0	0	9	1	1	9	1	9	1	1	0	0	9	0	1	0	1	1	0	0	1	1	0	0	0	0
164	S188	186	1	0	9	1	1	0	0	1	9	0	0	1	1	0	1	0	1	0	0	0	0	0	0	9	0	0	9	0	9	0	1	0	1	9	1	0	0	0	0	0	1	0	0	0	0	0	0
165	S188	183	0	0	9	0	0	0	0	0	9	0	0	0	0	0	0	0	0	0	0	0	0	0	0	9	0	0	9	0	9	0	0	0	0	9	0	0	0	0	0	0	0	0	0	0	0	0	0
166	S188	180	1	1	9	1	1	1	1	1	9	1	1	1	1	1	1	1	1	1	1	1	1	1	1	9	1	1	9	1	9	1	1	1	0	9	0	1	1	1	1	1	0	1	1	1	1	1	1
167	S189	220	0	0	9	0	0	0	0	0	9	0	0	0	0	0	0	0	0	0	0	0	0	0	0	9	0	0	9	0	9	0	0	0	0	0	0	0	0	0	0	0	0	0	0	0	0	0	0
168	S189	215	1	0	9	0	0	0	0	0	9	0	0	0	0	0	0	0	0	0	0	0	1	0	1	9	0	1	9	1	9	0	0	0	0	0	0	0	0	0	0	0	0	0	0	1	0	0	1
169	S189	210	0	0	9	0	0	0	0	0	9	0	0	0	0	1	0	0	0	0	0	0	1	0	0	9	0	0	9	0	9	0	0	0	0	0	0	0	0	0	0	0	0	0	1	1	1	1	1
170	S189	205	1	1	9	0	0	1	0	0	9	1	1	1	1	0	1	1	1	1	0	0	0	1	1	9	1	1	9	1	9	0	0	0	0	0	0	0	0	0	0	0	0	0	0	0	0	0	0
171	S189	200	0	0	9	0	0	0	0	0	9	0	0	0	0	1	0	0	0	0	0	0	0	1	0	9	0	0	9	0	9	0	0	0	0	0	0	0	0	0	0	0	0	1	0	0	0	0	0
172	S189	190	0	1	9	0	0	1	0	0	9	0	1	0	1	0	1	1	0	0	1	0	0	0	1	9	0	0	9	0	9	0	1	1	1	1	1	1	1	1	1	1	1	0	0	0	0	0	0
173	S189	180	1	1	9	1	1	1	1	1	9	1	1	1	1	1	1	1	1	1	1	1	1	1	1	9	1	1	9	1	9	1	0	0	0	0	0	1	0	1	1	0	0	0	0	0	0	0	0
[truncated: 142 more columns]

## Sheet: Table S5
SNP genotype calls for 72 potato genotypes on a 20K SNP array
Sample name	Genotype	Species	Ploidy	#No_Calls	#Calls	Call_Rate	Minor_Freq	50%_GenCall Score	10%_GenCall Score
DYF1	BLB4-3	S. bulbocastanum	2x	2358	18562	0.8873	0.41	0.6269	0.2673
DYF2	CHS401	progeny of S. tuberosum and wild species	2x	1559	19361	0.9255	0.4062	0.5276	0.1466
DYF3	CHS402	progeny of S. tuberosum and wild species	2x	213	20707	0.9898	0.4365	0.6868	0.38
DYF4	CHS423	progeny of S. tuberosum and wild species	2x	227	20693	0.9891	0.4416	0.6567	0.3372
DYF5	CHS425	progeny of S. tuberosum and wild species	2x	311	20609	0.9851	0.4287	0.6938	0.3352
DYF6	CHS426	progeny of S. tuberosum and wild species	2x	881	20039	0.9579	0.428	0.6355	0.2151
DYF7	CPH1-2	S. cardiophyllum	2x	704	20216	0.9663	0.418	0.6583	0.3003
DYF8	HDM2-2	S. hondelmannii	2x	558	20362	0.9733	0.4244	0.6616	0.3514
DYF9	IPT1-6	S. iopetalum	6x	598	20322	0.9714	0.4162	0.6689	0.2707
DYF10	MCD1-2	S. microdontum	2x	576	20344	0.9725	0.424	0.7115	0.3977
DYF11	MCD1-7	S. microdontum	2x	604	20316	0.9711	0.4261	0.7318	0.4289
DYF12	MCD2-3	S. microdontum	2x	621	20299	0.9703	0.4262	0.7222	0.4245
DYF13	SHC1-6	S. schenckii	6x	698	20222	0.9666	0.4165	0.6576	0.2737
DYF14	SPL1-3	S. sparsipilum	4x	621	20299	0.9703	0.422	0.6866	0.3836
DYF15	STN2-10	S. tuberosum Andigenum group (S. stenotomum)	2x	567	20353	0.9729	0.4181	0.6841	0.3332
DYF16	STN2-4	S. tuberosum Andigenum group (S. stenotomum)	2x	378	20542	0.9819	0.4238	0.7202	0.3965
DYF17	STN3-4	S. tuberosum Andigenum group (S. stenotomum)	2x	1004	19916	0.952	0.4101	0.6686	0.2451
DYF18	VRN2-1	S. vernei	2x	621	20299	0.9703	0.4226	0.713	0.3966
DYF19	VRN2-5	S. vernei	2x	609	20311	0.9709	0.4383	0.6741	0.2921
DYF20	Longshu 10	S. tuberosum Chilotanum group	4x	145	20775	0.9931	0.4418	0.7219	0.4422
DYF21	Favorite	S. tuberosum Chilotanum group	4x	155	20765	0.9926	0.4385	0.7089	0.416
DYF22	Emalingshu 16	S. tuberosum Chilotanum group	4x	193	20727	0.9908	0.4358	0.7027	0.4023
DYF23	Zhengshangshu 10	S. tuberosum Chilotanum group	4x	109	20811	0.9948	0.4419	0.7373	0.4684
DYF24	Minshu 1	S. tuberosum Chilotanum group	4x	101	20819	0.9952	0.4409	0.7467	0.4819
DYF25	Zhongshu 3	S. tuberosum Chilotanum group	4x	355	20565	0.983	0.4303	0.6583	0.2755
DYF26	Desiree	S. tuberosum Chilotanum group	4x	511	20409	0.9756	0.4275	0.5851	0.231
DYF27	03101-811	S. pinnatisectum	2x	911	20009	0.9565	0.4349	0.494	0.1761
DYF28	03111-250	S. tuberosum Andigenum group (S. andigenum)	4x	5987	14933	0.7138	0.4078	0.338	0.0992
DYF29	03113-292	S. stoloniferum	4x	758	20162	0.9638	0.4209	0.5337	0.1968
DYF30	03111-245	S. tuberosum Andigenum group (S. andigenum)	4x	592	20328	0.9717	0.4315	0.5341	0.204
DYF31	BCP1-3	S. brachycarpum	6x	614	20306	0.9707	0.4187	0.6653	0.2722
DYF32	BLB4-29	S. bulbocastanum	2x	2360	18560	0.8872	0.4203	0.6217	0.2881
DYF33	BLB4-35	S. bulbocastanum	2x	2545	18375	0.8783	0.4179	0.5818	0.2483
DYF34	CPH1-14	S. cardiophyllum	2x	2422	18498	0.8842	0.4185	0.6197	0.2826
DYF35	JAM1-4	S. jamesii	2x	2379	18541	0.8863	0.4207	0.645	0.3091
DYF36	BLB4-38	S. bulbocastanum	2x	2447	18473	0.883	0.4202	0.6403	0.3069
DYF37	CPH1-21	S. cardiophyllum	2x	2451	18469	0.8828	0.4178	0.5961	0.2613
DYF38	CPH1-17	S. cardiophyllum	2x	2508	18412	0.8801	0.4155	0.589	0.2503
DYF39	CPH1-6	S. cardiophyllum	2x	2389	18531	0.8858	0.4195	0.649	0.3085
DYF40	MCD1-1	S. microdontum	2x	517	20403	0.9753	0.4253	0.7601	0.456
DYF41	Dongnong 311	S. tuberosum Chilotanum group	4x	164	20756	0.9922	0.4356	0.7223	0.4213
DYF42	Emalingshu 12	S. tuberosum Chilotanum group	4x	199	20721	0.9905	0.4337	0.696	0.3858
DYF43	Tianshu 11	S. tuberosum Chilotanum group	4x	527	20393	0.9748	0.4382	0.705	0.3326
DYF44	Dingshu 4	S. tuberosum Chilotanum group	4x	179	20741	0.9914	0.4402	0.6881	0.403
DYF45	Yanshu 5	S. tuberosum Chilotanum group	4x	150	20770	0.9928	0.4388	0.7294	0.4447
DYF46	Longshu 12	S. tuberosum Chilotanum group	4x	151	20769	0.9928	0.4403	0.7327	0.4454
DYF47	Yanshu 3	S. tuberosum Chilotanum group	4x	89	20831	0.9957	0.443	0.7625	0.5093
DYF48	03113-297	S. stoloniferum	4x	198	20722	0.9905	0.4419	0.6408	0.3351
DYF49	03101-817	S. pinnatisectum	2x	12813	8107	0.3875	0.1726	0.2151	0.0766
DYF50	03101-804	S. pinnatisectum	2x	152	20768	0.9927	0.4382	0.7703	0.4892
DYF51	03112-233	S. tuberosum Andigenum group (S. andigenum)	4x	203	20717	0.9903	0.4358	0.7411	0.4523
DYF52	Zhongshu 1	S. tuberosum Chilotanum group	4x	80	20840	0.9962	0.4406	0.7701	0.5269
DYF53	Zhongshu 2	S. tuberosum Chilotanum group	4x	192	20728	0.9908	0.4384	0.6685	0.3636
DYF54	Zhongshu 4	S. tuberosum Chilotanum group	4x	133	20787	0.9936	0.4375	0.7037	0.4181
DYF55	Zhongshu 5	S. tuberosum Chilotanum group	4x	73	20847	0.9965	0.4403	0.7706	0.5227
DYF56	Zhongshu 7	S. tuberosum Chilotanum group	4x	132	20788	0.9937	0.4404	0.7483	0.4727
DYF57	Zhongshu 9	S. tuberosum Chilotanum group	4x	70	20850	0.9967	0.4408	0.7801	0.5445
DYF58	Zhongshu 10	S. tuberosum Chilotanum group	4x	69	20851	0.9967	0.4408	0.7858	0.5507
DYF59	Zhongshu 11	S. tuberosum Chilotanum group	4x	81	20839	0.9961	0.4409	0.77	0.5206
DYF60	Zhongshu 12	S. tuberosum Chilotanum group	4x	185	20735	0.9912	0.4386	0.74	0.4546
DYF61	Zhongshu 13	S. tuberosum Chilotanum group	4x	93	20827	0.9956	0.4405	0.7504	0.498
DYF62	Zhongshu 14	S. tuberosum Chilotanum group	4x	111	20809	0.9947	0.4399	0.7416	0.4813
DYF63	Zhongshu 15	S. tuberosum Chilotanum group	4x	332	20588	0.9841	0.4391	0.5885	0.2658
DYF64	Zhongshu 16	S. tuberosum Chilotanum group	4x	130	20790	0.9938	0.441	0.7264	0.4574
DYF65	Zhongshu 17	S. tuberosum Chilotanum group	4x	142	20778	0.9932	0.4425	0.6976	0.4179
DYF66	Zhongshu 18	S. tuberosum Chilotanum group	4x	78	20842	0.9963	0.4412	0.7609	0.5127
DYF67	Zhongshu 19	S. tuberosum Chilotanum group	4x	98	20822	0.9953	0.442	0.78	0.5327
DYF68	Zhongshu 20	S. tuberosum Chilotanum group	4x	80	20840	0.9962	0.4413	0.7655	0.5108
DYF69	Zhongshu 21	S. tuberosum Chilotanum group	4x	144	20776	0.9931	0.4411	0.7239	0.4476
DYF70	Zhongshu 22	S. tuberosum Chilotanum group	4x	493	20427	0.9764	0.4405	0.5413	0.2158
DYF71	Zhongshu 26	S. tuberosum Chilotanum group	4x	103	20817	0.9951	0.4398	0.7415	0.4767
DYF72	Zhongshuhong 1	S. tuberosum Chilotanum group	4x	63	20857	0.997	0.4387	0.7679	0.5222

## Sheet: Table S6
The clustering results for 71 potato genotypes based on SNP genotyping data
Genotype	K4	PC1	PC2	PC3
HDM2-2	Q1	0.130565	0.176485	0.190802
IPT1-6	Q1	0.132714	0.0512895	0.1311
MCD1-2	Q1	0.147258	0.320196	-0.1168
MCD1-7	Q1	0.146576	0.325079	-0.11453
MCD2-3	Q1	0.145905	0.313143	-0.10686
SHC1-6	Q1	0.155952	0.0166236	0.086542
SPL1-3	Q1	0.137104	0.193987	0.229479
STN2-10	Q1	0.141305	-0.0046047	0.070043
STN2-4	Q1	0.139945	0.264788	0.049549
STN3-4	Q1	0.141851	0.0385383	0.061994
VRN2-1	Q1	0.139507	0.22277	0.035641
BCP1-3	Q1	0.132413	0.0485801	0.130431
MCD1-1	Q1	0.146809	0.31264	-0.10656
BLB4-3	Q2	0.193957	-0.16636	-0.06694
CPH1-2	Q2	0.16747	-0.0297625	-0.01015
BLB4-29	Q2	0.202628	-0.192788	-0.08189
BLB4-35	Q2	0.202159	-0.193486	-0.08256
CPH1-14	Q2	0.206823	-0.202199	-0.09518
JAM1-4	Q2	0.207128	-0.201855	-0.09515
BLB4-38	Q2	0.201702	-0.192214	-0.08406
CPH1-21	Q2	0.20679	-0.20291	-0.09499
CPH1-17	Q2	0.20609	-0.200756	-0.09516
CPH1-6	Q2	0.206153	-0.19999	-0.09549
CHS402	Q3	-0.0655674	-0.0792924	0.192053
CHS425	Q3	-0.0678808	-0.039205	0.11636
CHS426	Q3	-0.0652476	-0.0674598	0.173659
03101-811	Q3	-0.0516088	-0.0953235	0.295856
03111-250	Q3	0.0144124	0.0348559	0.274647
03113-292	Q3	0.0258173	0.039816	0.276241
03111-245	Q3	-0.0591527	-0.0984368	0.283681
03101-804	Q3	-0.0552454	-0.0963412	0.296788
03112-233	Q3	-0.0541522	-0.0930913	0.319763
CHS401	Q4	-0.0658223	0.027169	-0.02345
CHS423	Q4	-0.0824502	-0.0138025	-0.02747
VRN2-5	Q4	-0.0901623	0.0182169	-0.0986
Longshu 10	Q4	-0.0871963	0.0148169	-0.06531
Favorite	Q4	-0.107093	-0.0044867	-0.10049
Emalingshu 16	Q4	-0.0784859	-0.0094352	0.033371
Zhengshangshu 10	Q4	-0.107004	-0.0042701	-0.10016
Minshu 1	Q4	-0.0915159	-0.0017552	-0.04444
Zhongshu 3	Q4	-0.102513	-0.0063523	-0.09577
Desiree	Q4	-0.0989041	0.00556263	-0.08233
Dongnong 311	Q4	-0.0723406	-0.0068314	0.004098
Emalingshu 12	Q4	-0.0690228	-0.0045422	0.044774
Tianshu 11	Q4	-0.0716282	-0.0141022	-0.09066
Dingshu 4	Q4	-0.0776447	2.09e-05	-0.03288
Yanshu 5	Q4	-0.0806204	0.00271179	-0.03929
Longshu 12	Q4	-0.0894739	0.0161738	-0.07495
Yanshu 3	Q4	-0.0996227	0.00044193	-0.09458
03113-297	Q4	-0.0893644	6.95e-05	-0.05858
Zhongshu 1	Q4	-0.100102	-0.0162512	-0.03611
Zhongshu 2	Q4	-0.0936446	-0.0186683	0.001345
Zhongshu 4	Q4	-0.0933496	-0.0109434	-0.05003
Zhongshu 5	Q4	-0.100083	-0.0161653	-0.03635
Zhongshu 7	Q4	-0.0945633	-0.0196931	0.004031
Zhongshu 9	Q4	-0.0978734	-0.0097365	-0.06279
Zhongshu 10	Q4	-0.0911685	0.00053821	-0.0462
Zhongshu 11	Q4	-0.0910383	0.00043737	-0.04613
Zhongshu 12	Q4	-0.0996563	-0.0055584	-0.09152
Zhongshu 13	Q4	-0.0951531	0.00225237	-0.07193
Zhongshu 14	Q4	-0.092372	0.0108231	-0.08067
Zhongshu 15	Q4	-0.100003	-0.0100986	-0.07941
Zhongshu 16	Q4	-0.0733685	0.0303189	-0.06291
Zhongshu 17	Q4	-0.0875422	-0.0015383	-0.04713
Zhongshu 18	Q4	-0.0912849	0.00050465	-0.0578
Zhongshu 19	Q4	-0.0818465	0.00014288	-0.02246
Zhongshu 20	Q4	-0.0828646	0.0114882	-0.04047
Zhongshu 21	Q4	-0.0878108	-0.0054333	-0.03241
Zhongshu 22	Q4	-0.0825699	0.0235217	-0.08181
Zhongshu 26	Q4	-0.083593	0.00138387	-0.01175
Zhongshuhong 1	Q4	-0.0828637	0.00217496	-0.03896
